# Supplementary material for: Evaluation of T Cell Receptor Construction Methods from scRNA-Seq Data
Source: Genomics Proteomics Bioinformatics. 2024 Dec 12;22(6):qzae086. doi: 10.1093/gpbjnl/qzae086 (PMC11846667; doi:10.1093/gpbjnl/qzae086)
Supplement: qzae086_Supplementary_Data [file qzae086_supplementary_data.zip]

Archive with 16 entries (16 files):
- Figure S8.pdf
- Figure S10.pdf
- Figure S7.pdf
- Figure S5.pdf
- Figure S1.pdf
- supplementary material captions.docx
- Table S5.xlsx
- Figure S3.pdf
- Table S3.xlsx
- Figure S4.pdf
- Table S4.xlsx
- Figure S2.pdf
- Figure S9.pdf
- Table S2.xlsx
- Table S1.xlsx
- Figure S6.pdf
