# Supplementary material for: Evaluation of T Cell Receptor Construction Methods from scRNA-Seq Data
Source: Genomics Proteomics Bioinformatics. 2024 Dec 12;22(6):qzae086. doi: 10.1093/gpbjnl/qzae086 (PMC11846667; doi:10.1093/gpbjnl/qzae086)
Supplement: qzae086_Supplementary_Data [file qzae086_supplementary_data.zip › Table S5.xlsx]

## Sheet: Sheet1
Table S5 Description of Algorithm Employed by different tools
Column name	Description
Tools name	The names of various tools
Use IgBLAST	The software utilize the IgBLAST tool
Use IgBLAST-like	The software utilize a seed-and-extend approach that is similar to IgBLAST
Algorithm	The summary of the algorithm
Tools name	Use IgBLAST	Use IgBLAST-like	Algorithm
MiXCR	No	No	1. Align RNA-Seq reads to V/D/J genes using Kaligner2, a re-implementation of the subread (k-mer seed-and-vote) algorithm. 2. Error correction on barcodes and reads. 3. Gather sequences from the same molecule, then assemble CDR3 (SMART-like), or infer missing CDR3 pieces (10X-like). 4. Clustering using clonotype and error correction. 5. Assemble full-length contigs.
TraCeR	Yes	No	1. Identify V/J genes by aligning reads to a V-(N)-J pseudogenome (combinatorial recombinomes) (bowtie). 2. Assemble the reads (Trinity). 3. Annotation using IgBLAST. 4. Motif-based CDR3 identification. 5. Determine expression levels using Kalisto.
ImRep	No	No	1. Infer CDR3 region by reads that overlap V and J regions. CDR3s are identified using amino acid motifs. V/J gene identification using hamming distance. 2. Infer CDR3 region by reads that overlap V or J regions and contain overlaps inside. 3. Graph-based error correction.
CATT	No	Unknown. Its annotation algorithm is complicated.	1. Identify reads that (partially) mapped to the V/J gene (Through BWA). 2. DBG-based assembly: Build simple DBG and find possible path using maximum flow. 3. Motif (regular expressions)-based CDR3 identification. 4. Clustering and error correction. 5. Annotation: Exact match of k-mer for V/J region, exhausive pairwise alignment for D region.
TRUST4	No	No	1. Identify candidate reads from genome-aligned BAM (through HISAT2/STAR); Rescue unmapped reads using kmer-based seeding and extension using graph-based algorithms. 2. Extension by greedy algorithm which is similar to CD-HIT clustering. 3. EM-based annotation.
DeRR	-	-	Paper unpublished. However, from the source code, its algorithm should be similar to CATT.
